# Supplementary material for: Endometrial Tumor Microenvironment Alters Human NK Cell Recruitment, and Resident NK Cell Phenotype and Function
Source: Front Immunol. 2019 Apr 26;10:877. doi: 10.3389/fimmu.2019.00877 (PMC6498896; doi:10.3389/fimmu.2019.00877)
Supplement: Supplemental Table 1 — Antibodies used in this study. [file Table_1.xlsx]

## Sheet: Feuil1
	Supplemental Table 1: Antibodies used in this study.
	Antibody	Fluorochrome	Clone	Supplier
	CD45	BV786	HI30	BD Bioscience
	CD3	APC-H7	SK-7	BD Bioscience
	CD56	BV605	NCAM16.2	BD Bioscience
	Tim-3	BB515	7D3	BD Bioscience
	CD107a	FITC	H4A3	BD Bioscience
	CD107b	FITC	H4B4	BD Bioscience
	Granzyme-B	PeCF594	GB11	BD Bioscience
	IFN-γ	Alexa Fluor 700	B27	BD Bioscience
	CD103	BV711	Ber-ACT8	Biolegend
	TNF-α	eFluor405	mAb11	eBioscience
	Tigit	PerCP eFluor710	MBSA43	eBioscience
	Live-Dead Aqua	Aqua (V500)	-	Life Technologies
